# Supplementary material for: Data-driven approach for tailoring facilitation strategies to overcome implementation barriers in community pharmacy
Source: Implement Sci. 2021 Jul 19;16:73. doi: 10.1186/s13012-021-01138-8 (PMC8290596; doi:10.1186/s13012-021-01138-8)
Supplement: Supplementary file 2 — Additional file 2. The change facilitation strategies conducted by change facilitators, grouped into the 16 categories. [file 13012_2021_1138_MOESM2_ESM.xlsx]

## Sheet: Sheet1
The coded change facilitation strategies recorded and conducted by Change Facilitators during a two year implementatin study in community pharmacy
Primary category*	Secondary category*		Tertiary category^
1. Awareness of need to change (Highlighting a need for practice change)	1.1 Interpret baseline data and provide feedback/ insight into performance gaps	1.1.1	Audit feedback via written report
		1.1.2	Audit feedback via visual presentation
		1.1.3	Audit feedback via verbal presentation
	1.2 Assist with/ perform a formal/ informal practice audit	1.2.1	Observations
		1.2.2	Interviews
		1.2.3	Questionnaires
		1.2.4	Surveys
		1.2.5	Patient chart audits
		1.2.6	Financial analysis
		1.2.7	Performance evaluation
		1.2.8	Self-evaluations
		1.2.9	Local area demographic
2. Preparing participants for change	2.1 Create a collaborative environment conducive to change	2.1.1	Organising meetings (no coach present)
		2.1.2	Leading meetings (coach present on premises)
		2.1.3	Leading virtual meeting (coach present digitally e.g. webinar or skype)
	2.2 Encourage participation & facilitate discussions among stakeholders	2.2.1	Ask each person for their feedback regarding the change
		2.2.2	Encourage role modeling by leadership
	2.3 Ensure stakeholders contribute to the change	2.3.1	Acknowleldging ideas
		2.3.2	Encouraging knowledge and experience sharing
		2.3.3	Involve others in the change process
		2.3.4	Acknowledge importance of participant roles
	2.4 Create buy-in among stakeholders	2.4.1	Addressing specific concerns
		2.4.2	Comparison of audit results to network benchmarking
		2.4.3	Emphasising enhanced customer outcomes as opposed to poor practice as reason for change
		2.4.4	Outlining negative impacts (using evidence)
		2.4.5	Outlining negative impacts (using opinion)
		2.4.6	Outlining benefits (using evidence)
		2.4.7	Outlining benefits (using opinion)
		2.4.8	Asking about barriers to change
		2.4.9	Motivate using stories
	2.5 Communicate the change to stakeholders	2.5.1	Verbally to group
		2.5.2	Verbally to individual
		2.5.3	Visual display (Poster)
		2.5.4	Written document (email, letter etc)
		2.5.5	Explain the change
		2.5.6	Define the change objectives
3. Planning for/ managing change	3.1 Empower stakeholders to develop objectives and solve problems	3.1.1	Stimulating critical inquiry/ critical reflection
		3.1.2	Think-aloud process
		3.1.3	Brainstorming
		3.1.4	Outlining opportunities
		3.1.5	Needs analysis
		3.1.6	SWOT analysis
		3.1.7	Prioritisation
		3.1.8	Goal-setting (SMART)
		3.1.9	Consensus-building/ Shared decision making
		3.1.10	Providing solutions/advice
		3.1.11	Monthly or annual plan
		3.1.12	Ensuring win/win goals (mutally beneficial solutions)
		3.1.13	Action planner tool
		3.1.14	Mind-mapping tool
		3.1.15	Discuss/ outline best practice
	3.2 Adapt area of focus to meet change needs	3.2.1	Adapt task allocations by creating a roster
		3.2.2	Layout adaptation
		3.2.3	Vision/ mission adaptation
		3.2.4	Role reivew
		3.2.5	Time-tabling (annual, monthly or weekly time tables)
		3.2.6	Adapt business strategy plan
		3.2.7	Adapt image of organisation towards new changes
		3.2.8	Create/ adapt communication plan to new changes
		3.2.9	Encourage regular communication among participants e.g daily huddles
		3.2.10	Adapt process/ procedures to new changes
		3.2.11	Utilise a meeting/ communication agenda
	3.3 Align changes to local context/ setting	3.3.1	Aligning objectives to exisiting capabilities/ characteristics
		3.3.2	Aligning objectives to existing motivations/ passions
		3.3.3	Aligning services to local demographics
		3.3.4	Communicate changes to customers/ physicians (verbally, letters, signage, marketing etc)
		3.3.5	Ask customers about their needs
		3.3.6	Assess competition
	3.4 Engage stakeholders by creating ownership of the change	3.4.1	Establishing/ allocating roles
		3.4.2	Delegating responsibilites
		3.4.3	Allocating primary champion
		3.4.4	Key performance indicators
		3.4.5	Ask for commitment to the agreed changes
		3.4.6	Encourage collaboration and teamwork
		3.4.7	Performance review (recommend or aid in conducting)
		3.4.8	Allocate roles based on skills/ interests
		3.4.9	Allocate supporting champions
		3.4.10	Emphasise the importance of delegating
	3.5 Equip stakeholders with training	3.5.1	Skills/technical training
		3.5.2	Knowledge training
		3.5.3	Role-playing/ role modelling
		3.5.4	Bringing subject matter expert
		3.5.5	Refer to external formal education/ training
		3.5.6	Using case studies
		3.5.7	Staff scoping and training tool
		3.5.8	Encourage discussion of training topic as a group (workshop)
		3.5.9	Create/ adapt training plan
		3.5.10	Determine training gaps
		3.5.11	Encourage self-learning (e.g reading of journals etc)
	3.6 Equip stakeholders with resources	3.6.1	Gathering information
		3.6.2	Assembling/providing reports
		3.6.3	Practical assistance
		3.6.4	Providing bibliographical resources
		3.6.5	Advocating for resources
		3.6.6	Cost-analysis (resources)
		3.6.7	Assess existing resource
		3.6.8	Reminder system (electronic or visual)
4. Monitoring of change	4.1 Ensure continuous monitoring of implementation measures	4.1.1	Monitor financial impact
		4.1.2	Customer outcomes
		4.1.3	Service provision
		4.1.4	Staff measures
		4.1.5	Emphasise ongoing monitoring by participants
		4.1.6	Monitor agreed upon plan/ objectives
		4.1.7	Display progress chart
	4.2 Feedback progress of implementation measures	4.2.1	Provide constructive feedback
		4.2.2	Acknowledge success/ recognise /celebrate achivevements
		4.2.3	Providing ongoing encouragement
	4.3 Ensure ongoing communication method in place	4.3.1	Email
		4.3.2	Phone calls
		4.3.3	Face to face
*Categories adapted from the taxonomy of facilitation strategies by Dogherty et al.
^Facilitation strategies conducted by Change facilitators during the implementation study by Moussa et al.
